# Supplementary material for: Examination of Intermolecular Forces Influencing Headspace Analysis of Biological Samples
Source: Metabolites. 2025 Mar 9;15(3):183. doi: 10.3390/metabo15030183 (PMC11943694; doi:10.3390/metabo15030183)
Supplement: Supplementary file 1 [file metabolites-15-00183-s001.zip › S1.xlsx]

## Sheet: Sheet1
S1. Volatile compounds mixture and medium analyzed in this study
Mixture	Compound						Medium
Mix1	1-Hexanol	Octanal	2-Nonanone			IS	water
Mix2	1-Hexanol	Octanal	2-Nonanone			IS	serum
Mix3	1-Hexanol	Octanal	2-Nonanone			IS	1% intralipid
Mix4	Hexanal	2-Heptenal	Octanal	Nonanal	Benzaldehyde	IS	water
Mix5	Hexanal	2-Heptenal	Octanal	Nonanal	Benzaldehyde	IS	serum
Mix6	Hexanal	2-Heptenal	Octanal	Nonanal	Benzaldehyde	IS	denatured serum
Mix7	Octanal	2-Heptenal	1-Hexanol	2-Nonanone	2,4-Octadienal	IS	water
Mix8	Octanal	2-Heptenal	1-Hexanol	2-Nonanone	2,4-Octadienal	IS	serum
Mix9	Octanal	2-Heptenal	1-Hexanol	2-Nonanone	2,4-Octadienal	IS	1% intralipid
Mix10	Octanal	2-Heptenal	1-Hexanol	2-Nonanone	2,4-Octadienal	IS	denatured serum
Mix11	Octanal	2-Heptenal	1-Hexanol	2-Nonanone	2,4-Octadienal	IS	albumin in water
Mix12	Octanal	2-Heptenal	1-Hexanol	2-Nonanone	2,4-Octadienal	IS	albumin in lipid
Mix13	Octanal	2-Octenal	1-Octanol	2,4-Octadienal		IS	water
Mix14	Octanal	2-Octenal	1-Octanol	2,4-Octadienal		IS	serum
Mix15	Octanal	2-Octenal	1-Octanol	2,4-Octadienal		IS	1% intralipid
