# Supplementary material for: Examination of Intermolecular Forces Influencing Headspace Analysis of Biological Samples
Source: Metabolites. 2025 Mar 9;15(3):183. doi: 10.3390/metabo15030183 (PMC11943694; doi:10.3390/metabo15030183)
Supplement: Supplementary file 1 [file metabolites-15-00183-s001.zip › S2.xlsx]

## Sheet: Sheet1
Chromatographic Peak Area of Volatile Compounds in Different Media
	Water			Serum			1% Intralipid
	mean	standard deviation	significant letters	mean	standard deviation	significant letters	mean	standard deviation	significant letters
1-Hexanol	5.57927e+08	1.27636e+07	D	441899696	1.89239e+07	EF	5.33884e+08	1.43274e+07	D
Octanal	415080686	2.17214e+07	EF	1.6486e+08	6.78943e+06	H	3.1633e+08	7.2358e+06	G
2-Nonanone	2207543790	9.71487e+07	A	1.68847e+09	1.58978e+07	B	1.17947e+09	2.30687e+07	C
Acetophenon-d5	5.70461e+08	7.29345e+06	D	3.85425e+08	4.41289e+06	FG	4.88322e+08	9.2227e+06	DE
1-Hexanol/IS	0.977762	0.0146546	E	1.21395	0.00976073	D	1.09335	0.0209834	DE
Octanal/IS	0.726366	0.0297433	F	0.428994	0.0118895	G	0.64829	0.0153906	F
2-Nonanone/IS	3.86459	0.127016	B	4.27824	0.0299698	A	2.41581	0.0262352	C
