# Supplementary material for: Examination of Intermolecular Forces Influencing Headspace Analysis of Biological Samples
Source: Metabolites. 2025 Mar 9;15(3):183. doi: 10.3390/metabo15030183 (PMC11943694; doi:10.3390/metabo15030183)
Supplement: Supplementary file 1 [file metabolites-15-00183-s001.zip › S3.xlsx]

## Sheet: Sheet1
Chromatographic Peak Area of Several Aldehydes in Different Media
	Water		Serum		Denatured serum
	mean	standard deviation	mean	standard deviation	mean	standard deviation
Hexanal	803816704	1.0101e+08	3.58618e+08	5.10103e+07	845519551	5.2325e+07
2-Heptenal	634416401	7.97746e+07	48401061	1.89879e+07	453197306	1.18996e+08
Octanal	305633418	2.26845e+07	87275003	5.79799e+06	298438290	1.46283e+07
Nonanal	5.18635e+08	4.66783e+07	1.03934e+08	1.42884e+07	550642838	9.3184e+07
Benzaldehyde	8.68346e+07	1.04301e+07	2.72095e+07	1.56658e+06	93864190	7.74259e+06
