# Supplementary material for: Examination of Intermolecular Forces Influencing Headspace Analysis of Biological Samples
Source: Metabolites. 2025 Mar 9;15(3):183. doi: 10.3390/metabo15030183 (PMC11943694; doi:10.3390/metabo15030183)
Supplement: Supplementary file 1 [file metabolites-15-00183-s001.zip › S4.xlsx]

## Sheet: Sheet1
Chromatographic Peak Area of Several Volatile Compounds in Different Media
	Water		Serum		1% Intralipid		Denatured serum		Albumin in water		Albumin in intralipid
	mean	std dev	mean	std dev	mean	std dev	mean	std dev	mean	std dev	mean	std dev
Octanal	415080686	2.17214e+07	1.6486e+08	6.78943e+06	3.1633e+08	7.2358e+06	4.28557e+08	2.84135e+07	1.88511e+08	3.28675e+06	1.63371e+08	2.69457e+06
2-Heptenal	1.68424e+09	6.12339e+07	2.05347e+08	2.13731e+07	1.39462e+09	4.5457e+07	1.53464e+09	8.67737e+07	2.18738e+08	2.55552e+07	2.31873e+08	1.95134e+07
1-Hexanol	5.57927e+08	1.27636e+07	441899696	1.89239e+07	5.33884e+08	1.43274e+07	5.73429e+08	9.67336e+06	2.7104e+08	4.09438e+06	2.52014e+08	3.74956e+06
2-Nonanone	2207543790	9.71487e+07	1.68847e+09	1.58978e+07	1.17947e+09	2.30687e+07	2.21991e+09	1.13101e+08	9.49343e+08	1.6375e+07	656054003	1.05164e+07
2,4-Octadienal	8.3947e+08	1.43065e+07	3.89207e+07	5.13604e+06	497398311	1.2726e+07	829706520	3.80046e+07	73452686	6.32945e+06	8.48369e+07	4.88958e+06
Acetophenone-d5	5.70461e+08	7.29345e+06	3.85425e+08	4.41289e+06	4.88322e+08	9.2227e+06	569601872	1.44574e+07	2.21804e+08	2.56169e+06	199830308	2.70728e+06
Octanal/IS	0.726366	0.0297433	0.428994	0.0118895	0.64829	0.0153906	0.690283	0.0804313	0.857703	0.00770772	0.841361	0.0148778
2-Heptenal/IS	2.94974	0.0777455	0.407289	0.0681581	2.85618	0.0773194	2.52453	0.177774	0.807028	0.119542	1.11828	0.253562
1-Hexanol/IS	0.977762	0.0146546	1.21395	0.00976073	1.09335	0.0209834	0.984943	0.0317499	1.22678	0.022881	1.27629	0.0115178
2-Nonanone/IS	3.86459	0.127016	4.27824	0.0299698	2.41581	0.0262352	3.51966	0.37596	4.23104	0.0476647	3.31996	0.0579799
2,4-Octadienal/IS	1.4714	0.0125338	0.0796099	0.0124238	1.01836	0.0136294	1.463	0.0482457	0.34707	0.0299584	0.3872	0.0540364
