# Supplementary material for: Examination of Intermolecular Forces Influencing Headspace Analysis of Biological Samples
Source: Metabolites. 2025 Mar 9;15(3):183. doi: 10.3390/metabo15030183 (PMC11943694; doi:10.3390/metabo15030183)
Supplement: Supplementary file 1 [file metabolites-15-00183-s001.zip › S5.xlsx]

## Sheet: Sheet1
Chromatographic Peak Area of Several Volatiles in Different Temperatures
		40 oC	50 oC	60 oC	70 oC	80 oC	90 oC	100 oC
1-Octanol	water	1.14024e+09	1.78937e+09	2.17703e+09	1664956729	1013846547	5.19527e+08	3.22081e+08
	serum	298718751	666161903	1.47119e+09	1723758002	1.18735e+09	5.72877e+08	3.77906e+08
	1% intralipid	4.96449e+08	8.80596e+08	1.42236e+09	1.543e+09	1.19016e+09	6.29808e+08	351693846
Octanal	water	2.57491e+08	289122193	2.82305e+08	2.29483e+08	1.56711e+08	90023904	7.78849e+07
	serum	158404258	2.56977e+08	3.10721e+08	259668952	2.05369e+08	1.21138e+08	86464391
	1% intralipid	1.8343e+08	268009950	2.28738e+08	1.56206e+08	1.05122e+08	6.17392e+07	4.49687e+07
2-Octenal	water	1.45242e+09	1.78874e+09	1.6721e+09	1148635148	7.30997e+08	278141390	1.96796e+08
	serum	80744701	1.4426e+08	2.30344e+08	2.34364e+08	187056900	8.88418e+07	5.14335e+07
	1% intralipid	7.88887e+08	1.28758e+09	1507586822	1253410927	8.27859e+08	4.23073e+08	181598976
2,4-Octadienal	water	8.93325e+08	1.40199e+09	1742024333	1.65474e+09	1142365651	7.46625e+08	3.57064e+08
	serum	4.68e+07	86711236	2.29561e+08	423158275	294621184	1.23746e+08	46359186
	1% intralipid	4.59108e+08	9.11136e+08	1.36294e+09	1560680218	1290758890	7.49608e+08	3.02983e+08
Acetophenone-d5	water	701282719	1019053189	1.39833e+09	1.3197e+09	9.31422e+08	642962509	409527722
	serum	4.55646e+08	8.47568e+08	1.35708e+09	1.39347e+09	1.04357e+09	6.24323e+08	4.26416e+08
	1% intralipid	4.95968e+08	8.48731e+08	1.2799e+09	1.3404e+09	1032040529	6.4121e+08	4.09624e+08
